# Supplementary material for: CAFs-derived small extracellular vesicles circN4BP2L2 promotes proliferation and metastasis of colorectal cancer via miR-664b-3p/HMGB3 pathway
Source: Cancer Biol Ther. 2022 Jun 19;23(1):404–16. doi: 10.1080/15384047.2022.2072164 (PMC9225373; doi:10.1080/15384047.2022.2072164)
Supplement: Supplemental Material [file KCBT_A_2072164_SM5490.zip]

Archive with 4 entries (4 files):
- figS1.tif
- figS2.tif
- figS4.tif
- revised figS3.tif
